# Supplementary material for: Emr1 regulates the number of foci of the endoplasmic reticulum-mitochondria encounter structure complex
Source: Nat Commun. 2021 Jan 22;12:521. doi: 10.1038/s41467-020-20866-x (PMC7822926; doi:10.1038/s41467-020-20866-x)
Supplement: Supplementary file 4 — Source Data [file 41467_2020_20866_MOESM4_ESM.xlsx]

## Sheet: Figure 1a
Figure 1a
mitochondrial morphology in WT and emr1Δ cells
	WT Cox4-GFP mCherry-Atb2									emr1Δ Cox4-GFP mCherry-Atb2

## Sheet: Figure 1b
Figure 1b
Quantification of mitochondria phenotypes
					Categories	WT		emr1Δ
						# of cells	% of Cells	# of cells	% of Cells
					Wild type	475	97.5155	0	0
					Fargmented/Aggregated	5	1.0352	123	35.7558
					Spherical	0	0	109	31.6861
					No mitochondria	0	0	66	19.1861
					Others	7	1.44928	46	13.3721
					Cell number	487		344

## Sheet: Figure 2a
Figure 2a
GFP-Emr1 (from the promoters emr1 and ase1) localization
	WT Cox4-tdTomato									emr1Δ Pemr1-GFP-Emr1 Cox4-tdTomato									emr1Δ Pase1-GFP-Emr1 Cox4-tdTomato

## Sheet: Figure 2b
Figure 2b
GFP-Emr1 (from the promoter nmt41) localization
	emr1Δ Pnmt41-GFP-Emr1 Cox4-tdTomato

## Sheet: Figure 2c
Figure 2c
Emr1 expression levels
		anti-GFP
										anti-tubulin

## Sheet: Figure 2e
Figure 2e
Carbonate extraction
			anti-GFP									anti-Mti2
			anti-Myc

## Sheet: Figure 2f
Figure 2f
proteinase K digestion
		anti-GFP										anti-Mti2
		anti-Myc										anti-Tubulin

## Sheet: Figure 3a
Figure 3a
Localization of the Emr1 truncated mutants lacking C or N terminus
	WT Cox4-tdTomato									WT Cox4-tdTomato Pnmt41-GFP-Emr1-ΔC									WT Cox4-tdTomato Pnmt41-Emr1-GFP-ΔN

## Sheet: Figure 3b
Figure 3b
Mitochondrial morphology
	WT Cox4-GFP										emr1Δ Cox4-GFP Pemr1-Emr1-FL
	emr1Δ Cox4-GFP										emr1Δ Cox4-GFP Pemr1-Emr1-ΔC
	emr1Δ Cox4-GFP+Pase1-Mco6										emr1Δ Cox4-GFP Pemr1-Emr1-ΔN

## Sheet: Figure 3c
Figure 3c
Quantification of mitochondria phenotypes
	Categories	WT		emr1Δ		emr1Δ+Emr1(FL)		emr1Δ+Emr1(ΔC)		emr1Δ+Emr1(ΔN)		emr1Δ+Mco6
		# of cells	% of Cells	# of cells	% of Cells	# of cells	% of Cells	# of cells	% of Cells	# of cells	% of Cells	# of cells	% of Cells
	Wild type	119	91.54	0	0	95	85.58	0	0	96	82.75	90	78.27
	Fargmented/Aggregated	5	3.85	29	25	9	8.11	27	20.91	11	9.5	16	13.9
	Spherical	0	0	51	44	0	0	65	50.39	0	0	0	0
	No mitochondria	0	0	10	8.6	0	0	12	9.3	0	0	0	0
	Others	6	4.61	26	22.4	7	6.31	25	19.4	9	7.75	9	7.83
	Cell number	130		116		111		129		116		115

[truncated: 33 more sheets: Figure 4a, Figure 4b, Figure 4c, Figure 4d, Figure 4e, Figure 4f, Figure 4g, Figure5a, Figure 5b, Figure 5c, Figure 5d, Figure 5e, Figure 6b, Figure 6c, Figure 6d, Figure 6e, Figure 7b, Figure 7c, Figure 7d, Figure 7e …]
